# Supplementary material for: Impact of Inversion Time for FLAIR Acquisition on the T2-FLAIR Mismatch Detectability for IDH-Mutant, Non-CODEL Astrocytomas
Source: Front Oncol. 2021 Jan 14;10:596448. doi: 10.3389/fonc.2020.596448 (PMC7841010; doi:10.3389/fonc.2020.596448)
Supplement: Supplementary file 1 [file Table_1.xlsx]

## Sheet: Title page
Impact of inversion time for FLAIR acquisition on the T2-FLAIR mismatch detectability for IDH-mutant, non-CODEL astrocytomas Manabu Kinoshita 1, Hideyuki Arita 1,2, Masamichi Takahashi 3, Takehiro Uda 4, Junya Fukai 5, Kenichi Ishibashi 6, Noriyuki Kijima 1, Ryuichi Hirayama 1, Mio Sakai 7, Atsuko Arisawa 8, Hiroto Takahashi 8, Katsuyuki Nakanishi 7, Naoki Kagawa 1, Kouichi Ichimura 9, Yonehiro K…
Supplementary Tables
Table 1: This table shows detailed data for Cohort 1, including genetic information and imaging parameters of 94 MRI studies from 76 IDHmt, non-CODEL LrGGs patients.
Table 2: This table shows detailed data for Cohort 2, including genetic information and imaging parameters of 33 MRI studies from 31 LrGG patients from a single institution.
Table 3: This table shows detailed data for Cohort 3, including genetic information and imaging parameters of 103 MRI studies from 103 LrGG patients from the TCIA/TCGA LrGG dataset.

## Sheet: Supplemental　Table 1
Institution ID	Pt. ID	Date of Birth	Pathology	WHO	Age	Sex	IDH	TERT	1p/19q LOH	Date of study	MFS	Vender	Model	TR	TE	TI	T1(3T)	TI_Low/High	T2-FLAIR mismatch Consensus	Location	TI threshold for 1.5T	TI threshold for 3.0T	T1 conversion		T2-FLAIR (Typical) Rater 1	T2-FLAIR (Typical) Rater 2
A	NCC008	N/A	AA	3	35	F	+	-	no loss	2004-09-28	1.5	TOSHIBA_MEC	MRT200F3	9000	100	2200	2618	High	Present	Rt. Temporal	2016.81	2400	1.19		Present	Present				Rater 1
A	NCC011	N/A	AO	3	62	M	+	-	no loss	2005-05-06	1.5	TOSHIBA_MEC	MRT200F3	9000	100	2200	2618	High	Negative	Rt. Parietal					Negative	Negative				Present	Negative
A	NCC012	N/A	AA	3	53	F	+	-	no loss	2005-05-17	1.5	TOSHIBA_MEC	MRT200F3	9000	100	2200	2618	High	Negative	Rt. Temporal					Negative	Negative		Rater 2	Present	27	3	30
A	NCC015	N/A	DA	2	65	M	+	-	no loss	2005-09-01	1.5	TOSHIBA_MEC	MRT200F3	9000	100	2200	2618	High	Present	Rt. Frontal	T2-FLAIR Typical Mismatch	Present	Negative		Present	Negative			Negative	15	49	64
A	NCC019	N/A	DA	2	37	M	+	-	no loss	2006-01-23	1.5	TOSHIBA_MEC	MRT200F3	9000	100	2200	2618	High	Negative	Lt. Parietal	TI-Low	16	5		Negative	Negative				42	52
A	NCC027	N/A	DA	2	32	M	+	-	no loss	2006-07-14	1.5	TOSHIBA_MEC	MRT200F3	9000	100	2200	2618	High	Negative	Lt. Parietal	TI-High	25	48		Negative	Negative		p0 =	0.808511
A	NCC031	N/A	DA	2	41	F	+	-	no loss	2007-01-10	1.5	TOSHIBA_MEC	MRT200F3	9000	100	2200	2618	High	Negative	Rt. Frontal					Negative	Negative		p_yes =	0.142598
A	NCC033	N/A	AA	3	38	F	+	-	no loss	2007-01-31	1.5	TOSHIBA_MEC	MRT200F3	9000	100	2200	2618	High	Negative	Rt. Frontal					Present	Negative		p_no =	0.376641
A	NCC034	N/A	DA	2	75	M	+	-	no loss	2007-03-14	1.5	GE MEDICAL SYSTEMS	SIGNA	8002	184	2000	2380	Low	Negative	Bil. Frontal, Corpus Callosum					Negative	Negative		p_e =	0.519239
A	NCC036	N/A	DA	2	33	M	+	-	no loss	2007-04-19	1.5	TOSHIBA_MEC	MRT200F3	9000	100	2200	2618	High	Negative	Rt. Parietal					Negative	Negative		k =	0.601695
A	NCC038	N/A	DA	2	42	F	+	-	no loss	2007-06-21	3	SIEMENS	TrioTim	9000	83	2500	2500	High	Negative	Lt. Temporal					Negative	Negative
A	NCC044	N/A	DA	2	31	M	+	-	no loss	2007-12-25	3	SIEMENS	TrioTim	9000	83	2500	2500	High	Negative	Lt. Frontal					Negative	Negative
A	NCC050	N/A	DA	2	40	F	+	-	no loss	2008-03-10	3	SIEMENS	TrioTim	9000	83	2500	2500	High	Negative	Rt. Parietal					Negative	Negative
A	NCC051	N/A	AA	3	21	F	+	-	no loss	2008-05-29	3	SIEMENS	TrioTim	9000	83	2500	2500	High	Present	Lt. Frontal, Insular					Present	Negative
A	NCC053	N/A	OL	2	32	M	+	-	no loss	2008-10-01	3	SIEMENS	TrioTim	9000	83	2500	2500	High	Present	Lt. Frontal					Present	Negative
A	NCC054	N/A	DA	2	31	M	+	-	no loss	2009-06-04	1.5	SIEMENS	Avanto	9000	79	2500	2975	High	Negative	Lt. Frontal					Negative	Negative
A	NCC056	N/A	AA	3	57	F	+	-	no loss	2009-07-06	3	SIEMENS	TrioTim	9000	83	2500	2500	High	Negative	Bil. Frontal					Negative	Negative
A	NCC057	N/A	AA	3	35	F	+	-	no loss	2009-06-30	1.5	SIEMENS	Avanto	9000	79	2500	2975	High	Present	Lt. Frontal					Present	Present
A	NCC060	N/A	AA	3	44	M	+	-	no loss	2009-09-25	1.5	SIEMENS	Avanto	9000	79	2500	2975	High	Negative	Lt. Frontal					Negative	Negative
A	NCC061	N/A	DA	2	31	F	+	-	no loss	2009-10-05	1.5	SIEMENS	Avanto	9000	79	2500	2975	High	Present	Rt. Temporal, Insular					Present	Negative
A	NCC066	N/A	AA	3	29	M	+	-	no loss	2010-05-25	1.5	SIEMENS	Avanto	9000	79	2500	2975	High	Negative	Rt. Frontal					Negative	Negative
A	NCC068	N/A	DA	2	40	F	+	-	no loss	2011-06-07	1.5	SIEMENS	Avanto	9000	79	2500	2975	High	Negative	Lt. Frontal					Negative	Negative
A	NCC069	N/A	AA	3	40	M	+	-	no loss	2011-08-11	1.5	SIEMENS	Avanto	9000	79	2500	2975	High	Negative	Lt. Temporal, Insular					Negative	Negative
A	NCC070	N/A	DA	2	44	M	+	-	no loss	2011-11-02	1.5	SIEMENS	Avanto	9000	79	2500	2975	High	Negative	Rt. Frontal, Insular					Negative	Negative
A	NCC072	N/A	OA	3	29	M	+	-	no loss	2011-12-07	1.5	SIEMENS	Avanto	9000	79	2500	2975	High	Present	Lt. Frontal					Present	Present
A	NCC073	N/A	OA	3	31	M	+	-	no loss	2012-02-10	1.5	SIEMENS	Avanto	9000	79	2500	2975	High	Present	Lt. Frontal					Present	Present
A	NCC074	N/A	DA	2	33	M	+	-	no loss	2012-03-06	1.5	SIEMENS	Avanto	9000	79	2500	2975	High	Present	Rt. Frontal					Present	Present
A	NCC078	N/A	AA	3	38	F	+	-	no loss	2013-02-13	1.5	SIEMENS	Avanto	9000	79	2500	2975	High	Present	Lt. Frontal					Present	Negative
A	NCC079	N/A	OA	3	33	F	+	-	no loss	2013-06-17	3	SIEMENS	TrioTim	9000	83	2500	2500	High	Negative	Rt. Temporal, Insular					Negative	Negative
B	KNBTG-T2FL1	1971-08-26	DA	2	38	M	+	-	no loss	2009-10-06	1.5	Philips Medical Systems	Achieva	8000	100	2300	2737	High	Present	Lt. Temporal					Present	Negative
C	KNBTG-T2FL2	N/A	AO	3	32	F	+	-	no loss	2013-05-08	3	Philips Medical Systems	Achieva	11000	125	2800	2800	High	Negative	Rt. Frontal					Negative	Negative
C	KNBTG-T2FL3	N/A	DA	2	28	F	+	-	no loss	2013-10-22	3	Philips Medical Systems	Achieva	6000	177.084	2000	2000	Low	Present	Lt. Frontal, Insula					Present	Present
C	KNBTG-T2FL4	N/A	DA	2	40	F	+	-	no loss	2013-10-10	1.5	Philips Medical Systems	Achieva	8500	100	2300	2737	High	Present	Lt. Frontal					Present	Present
C	KNBTG-T2FL4	N/A	DA	2	40	F	+	-	no loss	2013-11-07	1.5	Philips Medical Systems	Achieva	8500	100	2300	2737	High	Present	Lt. Frontal					Present	Present
C	KNBTG-T2FL5	N/A	DA	2	61	M	+	-	no loss	2014-03-11	3	Philips Medical Systems	Achieva	11000	125	2800	2800	High	Negative	Lt. Temporal					Negative	Negative
C	KNBTG-T2FL6	N/A	DA	2	21	M	+	-	no loss	2014-06-09	3	Philips Medical Systems	Achieva	6000	233.908	2000	2000	Low	Present	Rt. Temporal					Present	Present
C	KNBTG-T2FL7	N/A	DA	2	43	M	+	-	no loss	2014-04-16	3	Philips Medical Systems	Achieva	5800	236.82	2000	2000	Low	Present	Lt. Frontal					Present	Present
C	KNBTG-T2FL8	N/A	AA	3	40	F	+	-	no loss	2014-05-14	3	Philips Medical Systems	Achieva	11000	125	2800	2800	High	Negative	Rt. Temporal					Negative	Negative
C	KNBTG-T2FL9	N/A	DA	2	39	M	+	-	no loss	2015-01-22	3	Philips Medical Systems	Achieva	11000	125	2800	2800	High	Present	Rt. Occipital					Present	Present
C	KNBTG-T2FL9	N/A	DA	2	39	M	+	-	no loss	2015-02-18	1.5	Philips Medical Systems	Achieva	11000	134.46	2800	3332	High	Present	Rt. Occipital					Present	Present
D	OTR-0654	1987-11-08	AA	3	29	M	+	-	no loss	2017-06-07	1.5	GE MEDICAL SYSTEMS	BRIVO MR355	8800	126.904	2336	2779.84	High	Present	Rt. Frontal, Insular					Present	Negative
D	OTR-0820	1982-10-07	AA	3	35	F	+	-	no loss	2017-12-28	3	SIEMENS	Prisma	10000	107	2700	2700	High	Negative	Rt. Parietal					Negative	Negative
D	OTR-0872	1983-05-11	DA	2	34	M	+	-	no loss	2018-02-27	3	SIEMENS	Prisma	10000	107	2700	2700	High	Present	Rt. Frontal					Present	Present
D	OTR-0872	1983-05-11	DA	2	34	M	+	-	no loss	2018-02-07	3	SIEMENS	Skyra	11000	119	2727.3	2727.3	High	Present	Rt. Frontal					Present	Present
D	OTR-0765	1977-03-09	DA	2	40	M	+	-	no loss	2017-09-29	1.5	GE MEDICAL SYSTEMS	BRIVO MR355	8800	128.76	2336	2779.84	High	Negative	Lt. Temporal					Negative	Present
D	OTR-0765	1977-03-09	DA	2	40	M	+	-	no loss	2017-11-20	3	SIEMENS	Prisma	10000	422	2250	2250	Low	Present	Lt. Temporal					Present	Present
D	OTR-0727	1985-08-04	AA	3	32	M	+	-	no loss	2017-08-21	3	Philips Medical Systems	Achieva	11000	125	2800	2800	High	Negative	Rt. Occipital					Negative	Negative
D	OTR-0599	1989-09-03	AA	3	27	M	+	-	no loss	2017-03-25	3	Philips Medical Systems	Achieva	7000	125	2400	2400	High	Negative	Rt. Frontal					Negative	Negative
D	OTR-0599	1989-09-03	AA	3	27	M	+	-	no loss	2017-05-01	3	SIEMENS	Prisma	10000	107	2700	2700	High	Negative	Rt. Frontal					Negative	Negative
D	OTR-0462	1979-05-15	AA	3	37	M	+	-	no loss	2016-07-11	1.5	TOSHIBA_MEC	MRT200PP3	8000	120	2200	2618	High	Present	Lt. Frontal					Present	Present
D	OTR-0723	1978-07-31	AA	3	39	F	+	-	no loss	2017-08-23	3	Philips Medical Systems	Achieva	11000	125	2800	2800	High	Negative	Rt. Frontal					Negative	Negative
D	KNBTG-T2FL10	N/A	DA	2	39	M	+	-	no loss	2014-08-19	1.5	Philips Medical Systems	Achieva	8000	100	2200	2618	High	Negative	Lt. Temporal, Insula					Negative	Negative
D	KNBTG-T2FL11	N/A	AA	3	40	M	+	-	no loss	2014-12-16	3	Philips Medical Systems	Achieva	11000	125	2800	2800	High	Present	Lt. Frontal					Present	Present
D	KNBTG-T2FL12	N/A	AA	3	42	M	+	-	no loss	2015-06-05	1.5	Philips Medical Systems	Achieva	8000	100	2200	2618	High	Present	Rt. Insular					Present	Negative
D	OTR-162	1969-08-02	AA	3	45	M	+	-	no loss	2014-10-03	3	SIEMENS	TrioTim	9000	100	2500	2500	High	Negative	Lt. Temporal, Insular					Negative	Negative
D	OTR-162	1969-08-02	AA	3	45	M	+	-	no loss	2014-09-25	1.5	Philips Medical Systems	Achieva	6000	120	2000	2380	Low	Present	Lt. Temporal, Insular					Present	Negative
D	OTR-328	1947-11-29	AA	3	66	M	+	-	no loss	2014-07-11	3	SIEMENS	Spectra	11000	98	2635	2635	High	Negative	Rt. Frontal					Negative	Present
D	OTR-328	1947-11-29	AA	3	67	M	+	-	no loss	2015-10-30	3	SIEMENS	Spectra	10000	92	2559.3	2559.3	High	Negative	Rt. Frontal					Negative	Negative
E	OU-02	1980-12-14	AA	3	31	F	+	-	no loss	2011-12-20	3	GE MEDICAL SYSTEMS	Signa HDxt	10002	102.342	2600	2600	High	Negative	Bil. Frontal					Negative	Negative
E	OU-09	1981-09-16	AA	3	32	M	+	-	no loss	2013-10-18	3	GE MEDICAL SYSTEMS	Signa HDxt	10002	103.082	2600	2600	High	Negative	Lt. Temporal, Occipital, Parietal					Negative	Negative
E	OU-10	1967-08-24	AA	3	46	F	+	-	no loss	2014-01-10	3	GE MEDICAL SYSTEMS	DISCOVERY MR750w	8800	142.8	2040	2040	Low	Negative	Bil. Basal Ganglia					Negative	Negative
E	OU-14	1981-08-18	DA	2	30	F	+	-	no loss	2012-01-31	3	GE MEDICAL SYSTEMS	Signa HDxt	10002	104.562	2600	2600	High	Negative	Lt. Temporal					Negative	Negative
E	OU-16	1981-01-14	DA	2	31	M	+	-	no loss	2012-05-31	3	GE MEDICAL SYSTEMS	Signa HDxt	10002	102.49	2600	2600	High	Present	Rt. Insular					Present	Present
E	OU-20	1972-08-09	DA	2	40	M	+	-	no loss	2013-06-05	3	GE MEDICAL SYSTEMS	Signa HDxt	10002	102.786	2600	2600	High	Negative	Lt. Frontal					Negative	Negative
E	OU-21	1946-06-23	DA	2	66	M	+	-	no loss	2013-05-17	3	GE MEDICAL SYSTEMS	Signa HDxt	10002	101.15	2600	2600	High	Negative	Lt. Temporal, Insular					Negative	Negative
E	OU-22	1949-05-25	DA	2	64	M	+	-	no loss	2013-11-20	3	Philips Medical Systems	Achieva	11000	125	2800	2800	High	Negative	Rt. Temporal, Occipital					Negative	Negative
E	OU-23	1991-05-21	DA	2	21	F	+	-	no loss	2012-09-18	3	GE MEDICAL SYSTEMS	Signa HDxt	10002	102.194	2600	2600	High	Negative	Lt. Insular					Negative	Negative
E	OU-51	1947-05-20	AA	3	65	F	+	-	no loss	2012-07-17	3	GE MEDICAL SYSTEMS	Signa HDxt	10002	102.194	2600	2600	High	Negative	Rt. Frontal, Insular, Temporal					Negative	Negative
E	OUN-0147	1992-07-20	AA	3	26	M	+	-	no loss	2018-08-03	3	GE MEDICAL SYSTEMS	DISCOVERY MR750	8800	142.1	2039	2039	Low	Present	Rt. Temporal, Insular					Present	Present
E	OUN-0147	1992-07-20	AA	3	26	M	+	-	no loss	2018-07-27	1.5	GE MEDICAL SYSTEMS	SIGNA Hde	8802	175.14	2200	2618	High	Negative	Rt. Temporal, Insular					Negative	Negative
E	OUN-0176	1970-01-28	DA	2	49	F	+	-	no loss	2019-03-01	3	GE MEDICAL SYSTEMS	DISCOVERY MR750	8800	142.1	2039.47	2039.47	Low	Present	Lt. Temporal, Insular					Present	Present
E	OUN-0176	1970-01-28	DA	2	49	F	+	-	no loss	2019-02-09	1.5	Philips Medical Systems	Achieva	11000	100	2800	3332	High	Present	Lt. Temporal, Insular					Present	Negative
E	OUN-0159	1973-10-09	DA	2	45	M	+	-	no loss	2018-11-21	3	GE MEDICAL SYSTEMS	DISCOVERY MR750	8800	142.1	2039	2039	Low	Negative	Rt. Temporal					Negative	Negative
E	OUN-0159	1973-10-09	DA	2	45	M	+	-	no loss	2018-11-16	3	TOSHIBA	Titan3T	7400	120	2400	2400	High	Negative	Rt. Temporal					Negative	Negative
E	OUN-27	1986-08-06	DA	2	28	M	+	-	no loss	2014-08-15	3	GE MEDICAL SYSTEMS	DISCOVERY MR750	8800	142.1	2039.47	2039.47	Low	Negative	Lt. Frontal					Negative	Negative
E	OUN-27	1986-08-06	DA	2	27	M	+	-	no loss	2014-07-24	1.5	GE MEDICAL SYSTEMS	SIGNA Hde	8802	174.02	2200	2618	High	Negative	Lt. Frontal					Negative	Negative
E	OUN-38	1969-03-06	DA	2	39	M	+	-	no loss	2008-06-06	3	GE MEDICAL SYSTEMS	SIGNA HDx	10002	106.542	2600	2600	High	Present	Lt. Temporal, Insular					Present	Present
E	OUN-39	1971-05-11	DA	2	42	M	+	-	no loss	2013-12-18	1.5	GE MEDICAL SYSTEMS	SIGNA Hde	8802	173.6	2200	2618	High	Negative	Rt. Insular					Negative	Negative
E	OUN-39	1971-05-11	DA	2	43	M	+	-	no loss	2015-01-16	3	GE MEDICAL SYSTEMS	DISCOVERY MR750	8800	142.1	2039.47	2039.47	Low	Present	Rt. Insular					Present	Negative
E	OUN-40	1966-12-12	AA	3	48	M	+	-	no loss	2015-03-30	3	GE MEDICAL SYSTEMS	DISCOVERY MR750	8800	142.1	2039.47	2039.47	Low	Present	Lt. Temporal					Present	Negative
E	OUN-40	1966-12-12	AA	3	48	M	+	-	no loss	2015-03-18	3	SIEMENS	Skyra	10000	94	2555.5	2555.5	High	Negative	Lt. Temporal					Negative	Negative
E	OUN-42	1960-08-09	OL	2	54	M	+	-	loss	2015-04-20	3	GE MEDICAL SYSTEMS	DISCOVERY MR750	8800	142.1	2039.47	2039.47	Low	Present	Lt. Frontal					Present	Negative
E	OUN-42	1960-08-09	OL	2	54	M	+	-	loss	2015-03-16	1.5	Philips Medical Systems	ACHIEVA	10000	110	2700	3213	High	Negative	Lt. Frontal					Negative	Negative
E	OUN-55	1975-10-08	DA	2	34	F	+	-	no loss	2010-07-16	1.5	GE MEDICAL SYSTEMS	SIGNA EXCITE	8002	146.134	2000	2380	Low	Present	Lt. Parietal					Present	Negative
E	OUN-55	1975-10-08	DA	2	34	F	+	-	no loss	2010-07-06	3	GE MEDICAL SYSTEMS	Signa HDxt	10002	125.646	2250	2250	Low	Present	Lt. Parietal					Present	Present
E	OUN-70	1979-06-15	DA	2	36	M	+	-	no loss	2016-02-04	3	GE MEDICAL SYSTEMS	DISCOVERY MR750	8800	142.1	2039.47	2039.47	Low	Present	Lt. Frontal, Insular					Present	Present
E	OUN-70	1979-06-15	DA	2	36	M	+	-	no loss	2016-01-08	1.5	GE MEDICAL SYSTEMS	Signa HDxt	8800	146.44	2200	2618	High	Negative	Lt. Frontal, Insular					Negative	Present
E	OUN-86	1994-12-14	DA	2	21	F	+	-	no loss	2016-08-05	3	GE MEDICAL SYSTEMS	DISCOVERY MR750	8800	142.1	2039.47	2039.47	Low	Present	Lt. Parietal					Present	Present
E	OUN-86	1994-12-14	DA	2	21	F	+	-	no loss	2016-06-03	3	Philips Medical Systems	INGENIA	6000	120	2000	2000	Low	Present	Lt. Parietal					Present	Present
E	OUN-0106	1954-07-31	AA	3	62	F	+	-	no loss	2017-05-31	3	Philips Medical Systems	Achieva	11000	125	2800	2800	High	Present	Lt. Frontal					Present	Present
E	OUN-0106	1954-07-31	AA	3	62	F	+	-	no loss	2017-06-16	3	GE MEDICAL SYSTEMS	DISCOVERY MR750	8800	142.1	2039.47	2039.47	Low	Present	Lt. Frontal					Present	Present
E	OUN-0111	1969-01-14	DA	2	39	F	+	-	no loss	2008-09-16	3	GE MEDICAL SYSTEMS	SIGNA HDx	10002	106.542	2250	2250	Low	Negative	Lt. Temporal					Negative	Negative
F	KNBTG-T2FL13	1985-05-21	DA	2	26	M	+	-	no loss	2011-11-04	3	SIEMENS	Verio	12000	94	2700	2700	High	Negative	Lt. Temporal					Negative	Negative
F	KNBTG-T2FL14	1978-05-15	DA	2	22	M	+	-	no loss	2001-03-01	1.5	GE MEDICAL SYSTEMS	SIGNA	9002	152	2200	2618	High	Negative	Lt. Frontal					Negative	Negative

## Sheet: Supplemental Table 2
Institution ID	Pt. ID	Date of Birth	Pathology	WHO	Age	Sex	IDH	TERT	1p/19q LOH	Date of study	MFS	Vender	Model	TR	TE	TI	T1(3T)	TI_Low/High	T2-FLAIR mismatch Consensus	Location	TI threshold for 1.5T	TI threshold for 3.0T	T1 conversion		T2-FLAIR (Typical) Rater 1	T2-FLAIR (Typical) Rater 2
E	OU-10	1967-08-24	AA	3	46	F	+	-	no loss	2014-01-10	3	GE MEDICAL SYSTEMS	DISCOVERY MR750w	8800	142.8	2040	2040	Low	Negative	Bil. Basal Ganglia	2016.81	2400	1.19		Negative	Negative				Rater 1
E	OU-24	1987-09-29	DA	2	26	F	-	-		2014-03-25	3	GE MEDICAL SYSTEMS	DISCOVERY MR750	8800	142.1	2039.47	2039.47	Low	Negative	Lt. Putaminal					Present	Negative				Present	Negative
E	OUN-0106	1954-07-31	AA	3	62	F	+	-	no loss	2017-06-16	3	GE MEDICAL SYSTEMS	DISCOVERY MR750	8800	142.1	2039.47	2039.47	Low	Present	Lt. Frontal					Present	Present		Rater 2	Present	6	0	6
E	OUN-0111	1969-01-14	DA	2	39	F	+	-	no loss	2008-09-16	3	GE MEDICAL SYSTEMS	SIGNA HDx	10002	106.542	2250	2250	Low	Negative	Lt. Temporal	T2-FLAIR Typical Mismatch	Present	Negative		Negative	Negative			Negative	7	20	27
E	OUN-0114	1933-06-04	AA	3	83	M	-	+		2016-11-17	3	GE MEDICAL SYSTEMS	DISCOVERY MR750	8800	142.1	2039.47	2039.47	Low	Negative	Rt. Temporal	IDHmt/nonCODEL	9	6		Negative	Negative				13	20
E	OUN-0125	1970-04-14	AO	3	47	M	+	+	loss	2017-07-28	3	GE MEDICAL SYSTEMS	DISCOVERY MR750	8800	145.068	2042.16	2042.16	Low	Negative	Lt. Temporal	Others	0	18		Negative	Negative		p0 =	0.787879
E	OUN-0144	1954-04-20	DA	2	64	M	-	+		2018-05-07	3	GE MEDICAL SYSTEMS	DISCOVERY MR750	8800	142.1	2039.47	2039.47	Low	Negative	Lt. Parietal					Negative	Negative		p_yes =	0.0716253
E	OUN-0147	1992-07-20	AA	3	26	M	+	-	no loss	2018-08-03	3	GE MEDICAL SYSTEMS	DISCOVERY MR750	8800	142.1	2039	2039	Low	Present	Rt. Temporal, Insular					Present	Negative		p_no =	0.495868
E	OUN-0156	1940-06-12	DA	2	78	F	-	-		2018-10-26	3	GE MEDICAL SYSTEMS	DISCOVERY MR750	8800	142.1	2039.47	2039.47	Low	Negative	Rt. Insular	T2-FLAIR Typical Mismatch	Present	Negative		Present	Negative		p_e =	0.567493
E	OUN-0159	1973-10-09	DA	2	45	M	+	-	no loss	2018-11-21	3	GE MEDICAL SYSTEMS	DISCOVERY MR750	8800	142.1	2039	2039	Low	Negative	Rt. Temporal	IDHmt	9	14		Negative	Negative		k =	0.509554
E	OUN-0176	1970-01-28	DA	2	49	F	+	-	no loss	2019-03-01	3	GE MEDICAL SYSTEMS	DISCOVERY MR750	8800	142.1	2039.47	2039.47	Low	Present	Lt. Temporal, Insular	IDHwt	0	10		Present	Present
E	OUN-0180	1988-05-04	OL	2	31	F	+	+	loss	2019-05-31	3	GE MEDICAL SYSTEMS	DISCOVERY MR750	6000	90.598	1722	1722	Low	Negative	Rt. Frontal					Negative	Negative
E	OUN-0200	1959-07-06	AA	3	60	F	-	-		2020-01-06	3	GE MEDICAL SYSTEMS	DISCOVERY MR750	8800	142.1	2039.47	2039.47	Low	Negative	Rt. Frontal					Negative	Negative
E	OUN-0201	1953-06-19	AA	3	66	M	-	+		2019-12-27	3	GE MEDICAL SYSTEMS	DISCOVERY MR750	8800	142.1	2039.47	2039.47	Low	Negative	Lt. Insular	T2-FLAIR Typical Mismatch	Present	Negative		Negative	Negative
E	OUN-15	1975-07-28	OL	2	38	M	+	+	loss	2014-07-07	3	GE MEDICAL SYSTEMS	DISCOVERY MR750	8800	142.1	2039.47	2039.47	Low	Negative	Lt. Frontal	IDHmt/nonCODEL	9	6		Negative	Negative
E	OUN-17	1998-09-29	OA	2	15	M	-	-		2014-07-15	3	GE MEDICAL SYSTEMS	DISCOVERY MR750	8800	142.1	2039.47	2039.47	Low	Negative	Rt. Parietal	CODEL	0	8		Negative	Negative
E	OUN-27	1986-08-06	DA	2	28	M	+	-	no loss	2014-08-15	3	GE MEDICAL SYSTEMS	DISCOVERY MR750	8800	142.1	2039.47	2039.47	Low	Negative	Lt. Frontal	IDHwt	0	10		Negative	Negative
E	OUN-28	1961-08-05	OL	2	53	M	+	+	loss	2014-08-15	3	GE MEDICAL SYSTEMS	DISCOVERY MR750	8800	142.1	2039.47	2039.47	Low	Negative	Lt. Frontal					Negative	Negative
E	OUN-29	1970-11-19	DA	2	43	F	+	+	loss	2014-08-29	3	GE MEDICAL SYSTEMS	DISCOVERY MR750	8800	142.1	2039.47	2039.47	Low	Negative	Lt. Temporal					Negative	Negative
E	OUN-39	1971-05-11	DA	2	43	M	+	-	no loss	2015-01-16	3	GE MEDICAL SYSTEMS	DISCOVERY MR750	8800	142.1	2039.47	2039.47	Low	Present	Rt. Insular					Present	Negative
E	OUN-40	1966-12-12	AA	3	48	M	+	-	no loss	2015-03-30	3	GE MEDICAL SYSTEMS	DISCOVERY MR750	8800	142.1	2039.47	2039.47	Low	Negative	Lt. Temporal					Present	Negative
E	OUN-42	1960-08-09	OL	2	54	M	+	-	loss	2015-04-20	3	GE MEDICAL SYSTEMS	DISCOVERY MR750	8800	142.1	2039.47	2039.47	Low	Present	Lt. Frontal					Present	Negative
E	OUN-55	1975-10-08	DA	2	34	F	+	-	no loss	2010-07-16	1.5	GE MEDICAL SYSTEMS	SIGNA EXCITE	8002	146.134	2000	2380	Low	Negative	Lt. Parietal					Present	Negative
E	OUN-55	1975-10-08	DA	2	34	F	+	-	no loss	2010-07-06	3	GE MEDICAL SYSTEMS	Signa HDxt	10002	125.646	2250	2250	Low	Present	Lt. Parietal					Present	Present
E	OUN-58	1958-11-03	AA	3	57	M	-	+		2015-11-13	3	GE MEDICAL SYSTEMS	DISCOVERY MR750	8800	142.1	2039.47	2039.47	Low	Negative	Rt. Temporal					Negative	Negative
E	OUN-59	1961-11-15	DA	2	54	M	+	+	loss	2015-12-11	3	GE MEDICAL SYSTEMS	DISCOVERY MR750	8800	142.1	2039.47	2039.47	Low	Negative	Rt. Temporal, Insular					Negative	Negative
E	OUN-64	1983-06-16	DA	2	32	M	+	+	loss	2015-09-15	3	GE MEDICAL SYSTEMS	DISCOVERY MR750	8800	142.1	2039.47	2039.47	Low	Negative	Lt. Frontal					Negative	Negative
E	OUN-68	1976-03-03	DA	2	39	M	+	+		2016-02-18	3	GE MEDICAL SYSTEMS	DISCOVERY MR750	8800	142.1	2039.47	2039.47	Low	Negative	Lt. Frontal					Negative	Negative
E	OUN-70	1979-06-15	DA	2	36	M	+	-	no loss	2016-02-04	3	GE MEDICAL SYSTEMS	DISCOVERY MR750	8800	142.1	2039.47	2039.47	Low	Present	Lt. Frontal, Insular					Present	Present
E	OUN-76	1967-01-17	AA	3	49	M	-	+		2016-05-12	3	GE MEDICAL SYSTEMS	DISCOVERY MR750	8800	146.86	2044.19	2044.19	Low	Negative	Bil. Basal Ganglia					Negative	Negative
E	OUN-77	1931-03-14	AA	3	85	F	-	-		2016-05-06	3	GE MEDICAL SYSTEMS	DISCOVERY MR750	8800	146.86	2044.19	2044.19	Low	Negative	Lt. Parital					Negative	Negative
E	OUN-86	1994-12-14	DA	2	21	F	+	-	no loss	2016-08-05	3	GE MEDICAL SYSTEMS	DISCOVERY MR750	8800	142.1	2039.47	2039.47	Low	Present	Lt. Parietal					Present	Present
E	OUN-86	1994-12-14	DA	2	21	F	+	-	no loss	2016-06-03	3	Philips Medical Systems	INGENIA	6000	120	2000	2000	Low	Present	Lt. Parietal					Present	Present

## Sheet: Supplemental Table 3
Pt. ID	Pathology	WHO	Age	Sex	IDH	TERT	1p/19q LOH	Date of study	MFS	Vender	GENESIS	TR	TE	TI	T1(3T)	TI_Low/High	T2-FLAIR mismatch Consensus	TI threshold for 1.5T	TI threshold for 3.0T	T1 conversion		T2-FLAIR (Typical) Rater 1	T2-FLAIR (Typical) Rater 2
TCGA-HT-A61B					+	-	non-codel	1999/11/27	3	GE MEDICAL SYSTEMS	SIGNA HDx	4500	81.072				Present	2016.81	2400	1.19							Rater 1
TCGA-HT-A61A	OL	2	20	F	+	+	non-codel	2000/01/27	3	GE MEDICAL SYSTEMS	SIGNA HDx	9002	127.7	2200	2200	Low	Negative					Negative	Negative				Present	Negative
TCGA-HT-A616	DA	2	36	F	+	-	non-codel	1999/12/26	3	GE MEDICAL SYSTEMS	SIGNA	9502	155.562	2250	2250	Low	Present	ALL FLAIR				Present	Negative		Rater 2	Present	11	2	13
TCGA-HT-A5RC	DA	3	70	F	-	-	non-codel	1999/08/31	1.5	GE MEDICAL SYSTEMS	SIGNA HDx	9002	127.176	2200	2618	High	Negative	T2-FLAIR Typical Mismatch	Present	Negative		Negative	Negative			Negative	26	73	99
TCGA-HT-8563	DA	3	30	F	+	-	non-codel	1998/12/09	1.5	GE MEDICAL SYSTEMS	SIGNA	9002	126.924	2200	2618	High	Negative	IDHmt/nonCODEL	25	35		Negative	Negative				37	75
TCGA-HT-8113	OL	2	49	F	+	+	non-codel	1993/08/09	1.5	GE MEDICAL SYSTEMS	SIGNA EXCITE	9002	126.924	2200	2618	High	Negative	Others	4	50		Negative	Negative		p0 =	0.75
TCGA-HT-8111	OA	3	32	M	+	-	non-codel	1998/03/30	1.5	GE MEDICAL SYSTEMS	SIGNA EXCITE	9002	131.48	2200	2618	High	Negative					Negative	Negative		p_yes =	0.038345
TCGA-HT-8114	OA	3	36	M	+	-	non-codel	1998/10/30	1.5	GE MEDICAL SYSTEMS	SIGNA EXCITE	9002	126.924	2200	2618	High	Negative	T2-FLAIR Typical Mismatch	Present	Negative		Negative	Negative		p_no =	0.591916
TCGA-HT-8018	OA	2	40	F	+	-	non-codel	1997/04/11	1.5	GE MEDICAL SYSTEMS	SIGNA	9002	126.924	2200	2618	High	Negative	IDHmt	27	66		Negative	Negative		p_e =	0.630261
TCGA-HT-8105	OL	3	54	M	+	+	codel	1998/08/26	1.5	GE MEDICAL SYSTEMS	SIGNA	9002	126.924	2200	2618	High	Negative	IDHwt	2	19		Negative	Negative		k =	0.323846
TCGA-HT-7879	OA	3	31	M	+	-	non-codel	1998/10/09	3	GE MEDICAL SYSTEMS	SIGNA EXCITE	9002	150	2250	2250	Low	Present					Present	Present
TCGA-HT-7884	DA	2	44	F	+	-	non-codel	1998/09/13	1.5	GE MEDICAL SYSTEMS	SIGNA	9002	131	2200	2618	High	Negative	T2-FLAIR Typical Mismatch	Present	Negative		Negative	Present
TCGA-HT-7877	OL	2	20	F	+	+	codel	1998/09/17	3	GE MEDICAL SYSTEMS	SIGNA	9502	155.562	2250	2250	Low	Negative	IDHmt/nonCODEL	25	35		Negative	Negative
TCGA-HT-8107	OL	2	62	M	-	-	non-codel	1998/07/08	3	GE MEDICAL SYSTEMS	SIGNA EXCITE	9002	150.864	2250	2250	Low	Negative	CODEL	2	31		Negative	Negative
TCGA-HT-8106	DA	3	53	M	+	-	non-codel	1997/07/27	1.5	GE MEDICAL SYSTEMS	SIGNA EXCITE	9002	121.6	2200	2618	High	Negative	IDHwt	2	19		Negative	Negative
TCGA-HT-7856	OL	3	35	M	+	+	codel	1995/08/31	1.5	GE MEDICAL SYSTEMS	SIGNA EXCITE	9002	121.6	2200	2618	High	Negative					Negative	Negative
TCGA-HT-7855	DA	3	39	M	+	-	non-codel	1995/10/20	3	GE MEDICAL SYSTEMS	SIGNA	9002	152.964	2250	2250	Low	Negative					Negative	Negative
TCGA-HT-7860	DA	3	60	F	-	+	non-codel	1996/05/13	1.5	GE MEDICAL SYSTEMS	SIGNA EXCITE	9002	121.524	2200	2618	High	Negative	TI-High FLAIR				Negative	Negative
TCGA-HT-7874	OL	3	41	F	+	+	codel	1995/09/02	1.5	GE MEDICAL SYSTEMS	SIGNA	9002	121.524	2200	2618	High	Negative	T2-FLAIR Typical Mismatch	Present	Negative		Negative	Negative
TCGA-HT-7690	OA	3	29	M	+	-	non-codel	1996/03/12	1.5	GE MEDICAL SYSTEMS	SIGNA	9002	121.524	2200	2618	High	Negative	IDHmt/nonCODEL	12	28		Negative	Negative
TCGA-HT-7686	DA	3	29	F	+	-	non-codel	1995/06/29	1.5	GE MEDICAL SYSTEMS	SIGNA	9002	121.524	2200	2618	High	Negative	Others	3	33		Negative	Negative
TCGA-HT-7694	OL	3	60	M	+	+	codel	1995/04/04	1.5	GE MEDICAL SYSTEMS	SIGNA	9002	121.524	2200	2618	High	Negative					Negative	Negative
TCGA-HT-7616	OL	3	75	M	+	+	codel	1994/08/13	1.5	GE MEDICAL SYSTEMS	SIGNA	9002	121.524	2200	2618	High	Negative	T2-FLAIR Typical Mismatch	Present	Negative		Negative	Negative
TCGA-HT-7693	OL	2	51	F	+	-	non-codel	1995/05/20	1.5	GE MEDICAL SYSTEMS	SIGNA	9002	121.524	2200	2618	High	Present	IDHmt	13	48		Present	Negative
TCGA-HT-7692	OA	2	43	M	+	+	codel	1996/07/24	1.5	GE MEDICAL SYSTEMS	SIGNA	9002	121.524	2200	2618	High	Negative	IDHwt	2	13		Negative	Negative
TCGA-HT-7605	OL	2	38	M	+	+	codel	1995/09/16	3	GE MEDICAL SYSTEMS	SIGNA	9502	155.562	2250	2250	Low	Negative					Negative	Negative
TCGA-HT-7684	OA	3	58	M	+	+	non-codel	1995/08/16	1.5	GE MEDICAL SYSTEMS	SIGNA	9002	121.524	2200	2618	High	Negative	T2-FLAIR Typical Mismatch	Present	Negative		Negative	Negative
TCGA-HT-7602	OL	2	21	M	+	-	non-codel	1995/11/03	1.5	GE MEDICAL SYSTEMS	SIGNA	9002	121.524	2200	2618	High	Negative	IDHmt/nonCODEL	12	28		Negative	Negative
TCGA-HT-7608	OA	2	61	M	+	+	codel	1994/03/04	3	GE MEDICAL SYSTEMS	SIGNA	9002	152.712	2250	2250	Low	Negative	CODEL	1	20		Negative	Negative
TCGA-FG-A713	OA	2	74	F	+	+	codel	2004/07/09	3	SIEMENS	Skyra	9000	94	2498.5	2498.5	High	Negative	IDHwt	2	13		Negative	Negative
TCGA-FG-A6J1	OL	2	44	F	+	+	codel	2004/04/23	3	SIEMENS	Skyra	9000	94	2498.5	2498.5	High	Negative					Present	Negative
TCGA-HT-7475	OA	3	67	M	+	-	non-codel	1997/09/18	1.5	GE MEDICAL SYSTEMS	SIGNA EXCITE	9002	121.524	2200	2618	High	Negative					Present	Negative
TCGA-FG-A87N	DA	3	37	F	+	-	non-codel	2004/08/27	3	SIEMENS	Skyra	9000	94	2498.5	2498.5	High	Negative	TI-Low FLAIR				Negative	Negative
TCGA-HT-7473	OA	2	28	M	+	-	non-codel	1997/08/26	1.5	GE MEDICAL SYSTEMS	SIGNA	9002	121.752	2200	2618	High	Present	T2-FLAIR Typical Mismatch	Present	Negative		Present	Negative
TCGA-FG-A6IZ	OL	2	60	M	+	+	codel	2004/02/20	1.5	SIEMENS	Avanto	9430	109	2500	2975	High	Negative	IDHmt/nonCODEL	12	6		Negative	Negative
TCGA-FG-7634	OL	2	28	M	+	+	codel	2000/01/28	3	SIEMENS	Verio	9000	94	2500	2500	High	Negative	Others	1	17		Negative	Negative
TCGA-FG-6688	DA	3	59	F	-	+	non-codel	2002/02/15	1.5	SIEMENS	Symphony	8790	114	2500	2975	High	Negative					Negative	Negative
TCGA-FG-7637	OA	2	49	M	+	-	non-codel	2000/09/22	3	SIEMENS	Verio	9000	94	2500	2500	High	Negative	T2-FLAIR Typical Mismatch	Present	Negative		Negative	Negative
TCGA-FG-6691	DA	2	23	F	+	-	non-codel	2002/04/05	1.5	SIEMENS	Symphony	8790	114	2500	2975	High	Present	IDHmt	13	17		Present	Present
TCGA-FG-6689	DA	2	30	M	+	-	non-codel	2002/03/26	1.5	SIEMENS	Symphony	8790	114	2500	2975	High	Negative	IDHwt	0	6		Negative	Negative
TCGA-FG-8189	OL	2	33	F	+	-	non-codel	2003/05/16	3	SIEMENS	Symphony	8790	114	2500	2500	High	Present					Present	Negative
TCGA-FG-A4MU								2003/09/03	3	SIEMENS	Verio	9000	94	2500	2500	High	Negative	T2-FLAIR Typical Mismatch	Present	Negative
TCGA-FG-7643	OA	2	49	F	-	+	non-codel	2002/11/04	1.5	SIEMENS	Symphony	9980	114	2500	2975	High	Present	IDHmt/nonCODEL	12	6		Present	Negative
TCGA-FG-A4MT	OL	2	27	F	+	-	non-codel	2002/02/12	1.5	SIEMENS	Symphony	9050	114	2500	2975	High	Present	CODEL	1	11		Present	Present
TCGA-FG-6690	OL	2	70	M	+	-	non-codel	2002/02/26	3	SIEMENS	Verio	9000	94	2500	2500	High	Negative	IDHwt	0	6		Negative	Negative
TCGA-FG-6692	OL	3	63	M	-	+	non-codel	2002/06/06	1.5	SIEMENS	Avanto	9000	109	2500	2975	High	Negative					Negative	Negative
TCGA-FG-5964	OL	2	62	M	+	+	codel	2001/05/11	1.5	SIEMENS	Symphony	9590	129	2500	2975	High	Negative					Negative	Negative
TCGA-EZ-7264A								2001/08/16	1.5	SIEMENS	Avanto	8000	163	2400	2856	High	Negative
TCGA-EZ-7265A								2001/09/15	3	SIEMENS	TrioTim	8500	112	2500	2500	High	Present
TCGA-DU-A6S8	OL	3	74	F	+	+	codel	1998/06/20	3	Philips Healthcare	Ingenia	11000	125	2800	2800	High	Negative					Negative	Negative
TCGA-DU-A6S7	DA	3	27	F	+	-	non-codel	1998/05/13	3	Philips Healthcare	Ingenia	11000	125	2800	2800	High	Present					Present	Present
TCGA-DU-A6S6	OA	2	35	F	+	+	codel	1992/05/21	1.5	GE MEDICAL SYSTEMS	SIGNA HDx	10004	149.544	2200	2618	High	Negative					Negative	Negative
TCGA-DU-A6S3	OL	2	60	M	+	+	codel	1998/07/11	3	Philips Healthcare	Ingenia	11000	125	2800	2800	High	Negative					Negative	Negative
TCGA-DU-A6S2	OL	2	37	F	+	+	codel	1998/04/04	3	Philips Healthcare	Ingenia	11000	125	2800	2800	High	Negative					Negative	Negative
TCGA-DU-A5TY	DA	3	46	F	-	+	non-codel	1997/07/09	3	GE MEDICAL SYSTEMS	SIGNA EXCITE	10002	125.4	2250	2250	Low	Negative					Negative	Negative
TCGA-DU-A5TW	DA	3	33	F	+	-	non-codel	1998/02/28	3	Philips Healthcare	Ingenia	11000	125	2800	2800	High	Present					Present	Negative
TCGA-DU-A5TU	DA	2	62	F	+	-	non-codel	1998/03/12	1.16	Hitachi Medical Corporation	OASIS	6600	100	2000	2000		Negative
TCGA-DU-A5TT	OL	3	70	M	-	+	non-codel	1998/03/18	3	Philips Healthcare	Ingenia	11000	125	2800	2800	High	Negative					Negative	Negative
TCGA-DU-A5TS	OL	2	42	M	+	-	non-codel	1997/07/26	1.5	GE MEDICAL SYSTEMS	SIGNA	10004	149	2200	2618	High	Present					Present	Negative
TCGA-DU-A5TR	OA	2	51	M	+	-	non-codel	1997/07/26	3	GE MEDICAL SYSTEMS	SIGNA	10002	125.4	2250	2250	Low	Present					Present	Negative
TCGA-DU-A5TP	DA	3	33	M	+	-	non-codel	1997/06/14	3	GE MEDICAL SYSTEMS	SIGNA EXCITE	10002	125.4	2250	2250	Low	Negative					Negative	Negative
TCGA-DU-8168	OL	3	55	F	+	+	codel	1997/05/03	3	GE MEDICAL SYSTEMS	SIGNA EXCITE	10002	125.4	2250	2250	Low	Negative					Present	Negative
TCGA-DU-8167	OA	2	69	F	+	-	non-codel	1997/04/02	3	GE MEDICAL SYSTEMS	SIGNA EXCITE	10002	125.4	2250	2250	Low	Present					Present	Present
TCGA-DU-8166	OA	2	29	F	+	-	non-codel	1997/03/22	3	GE MEDICAL SYSTEMS	SIGNA EXCITE	10002	125.4	2250	2250	Low	Negative					Present	Negative
TCGA-DU-8165	OL	3	60	F	-	+	non-codel	1997/02/05	3	GE MEDICAL SYSTEMS	SIGNA EXCITE	10002	125.4	2250	2250	Low	Negative					Negative	Negative
TCGA-DU-8164	OL	2	51	M	+	+	codel	1997/01/11	3	GE MEDICAL SYSTEMS	SIGNA EXCITE	10002	125.4	2250	2250	Low	Present					Present	Negative
TCGA-DU-8163	OA	3	29	M	+	-	non-codel	1996/11/19	3	GE MEDICAL SYSTEMS	SIGNA EXCITE	10002	125.4	2250	2250	Low	Present					Present	Present
TCGA-DU-8162	OA	3	61	F	-	-	non-codel	1996/10/29	3	GE MEDICAL SYSTEMS	SIGNA EXCITE	10002	125.4	2250	2250	Low	Negative					Present	Negative
TCGA-DU-7309	OL	3	41	F	+	-	non-codel	1996/08/31	3	GE MEDICAL SYSTEMS	SIGNA EXCITE	10002	125.4	2250	2250	Low	Present					Present	Negative
TCGA-DU-7306	OA	2	67	M	+	-	non-codel	1993/05/12	3	GE MEDICAL SYSTEMS	SIGNA EXCITE	10002	125.4	2250	2250	Low	Present					Present	Present
TCGA-DU-7304	OA	3	43	M	+	-	non-codel	1993/03/25	3	GE MEDICAL SYSTEMS	SIGNA EXCITE	10002	125.4	2250	2250	Low	Negative					Present	Negative
TCGA-DU-7302	OL	3	48	F	+	+	codel	1991/12/03	3	GE MEDICAL SYSTEMS	SIGNA EXCITE	10002	125.4	2250	2250	Low	Negative					Present	Negative
TCGA-DU-7301	OL	2	53	M	+	-	non-codel	1991/11/12	3	GE MEDICAL SYSTEMS	SIGNA EXCITE	10002	125.4	2250	2250	Low	Present					Present	Negative
TCGA-DU-7300	OL	3	53	F	+	+	codel	1991/08/14	3	GE MEDICAL SYSTEMS	SIGNA EXCITE	10002	125.4	2250	2250	Low	Negative					Negative	Negative
TCGA-DU-7299	DA	3	33	M	+	-	non-codel	1991/04/17	3	GE MEDICAL SYSTEMS	SIGNA	10002	125.4	2250	2250	Low	Present					Present	Present
TCGA-DU-7298	DA	3	38	F	+	-	non-codel	1991/03/24	1.5	GE MEDICAL SYSTEMS	SIGNA EXCITE	10004	149.544	2200	2618	High	Negative					Negative	Negative
TCGA-DU-7294	OL	2	53	F	+	+	codel	1989/01/04	3	GE MEDICAL SYSTEMS	SIGNA	10002	123.5	2250	2250	Low	Negative					Negative	Negative
TCGA-DU-7019	OA	3	39	M	+	-	non-codel	1994/09/08	3	GE MEDICAL SYSTEMS	SIGNA EXCITE	10002	125.4	2250	2250	Low	Negative					Present	Negative
TCGA-DU-7018	OL	3	57	F	+	+	codel	1991/12/20	3	GE MEDICAL SYSTEMS	SIGNA EXCITE	10002	125.4	2250	2250	Low	Negative					Negative	Negative
TCGA-DU-7015	OL	2	41	F	+	-	non-codel	1989/06/18	3	GE MEDICAL SYSTEMS	SIGNA EXCITE	10002	125.4	2250	2250	Low	Present					Present	Negative
TCGA-DU-7014	OL	2	59	M		-
TCGA-DU-7013	DA	3	59	M	-	+	non-codel	1986/05/23	1.5	GE MEDICAL SYSTEMS	GENESIS_SIGNA	10002	119	2200	2618	High	Negative					Negative	Negative
TCGA-DU-7010	DA	3	58	F	+	-	non-codel	1986/03/07	1.5	GE MEDICAL SYSTEMS	GENESIS_SIGNA	10004	155	2200	2618	High	Negative					Negative	Negative
TCGA-DU-7008	OL	2	41	F	+	-	non-codel	1983/07/23	1.5	General Electric	GENESIS	10004	155	2200	2618	High	Present					Present	Negative
TCGA-DU-6542	OA	3	25	M	+	-	non-codel	1996/05/08	3	GE MEDICAL SYSTEMS	SIGNA EXCITE	10002	125	2250	2250	Low	Present					Present	Negative
TCGA-DU-6408	OL	3	23	F	+	-	non-codel	1986/05/21	1.5	General Electric	GENESIS	10004	155	2200	2618	High	Present					Present	Negative
TCGA-DU-6407	OL	2	35	F	+	-	non-codel	1986/05/14	1.5	GE MEDICAL SYSTEMS	GENESIS_SIGNA	10004	155	2200	2618	High	Present					Present	Negative
TCGA-DU-6405	DA	3	51	F	-	+	non-codel	1985/10/05	1.5	General Electric	GENESIS	10004	155	2200	2618	High	Negative					Negative	Negative
TCGA-DU-6404	OL	3	24	F	-	-	non-codel	1985/06/29	1.5	General Electric	GENESIS	10004	155	2200	2618	High	Negative					Negative	Negative
TCGA-DU-6401	OL	2	31	F	+	-	non-codel	1983/10/01	1.5	General Electric	GENESIS	10004	155	2200	2618	High	Negative					Negative	Negative
TCGA-DU-6400	OL	2	66	F	+	+	codel	1983/05/18	1.5	General Electric	GENESIS	10004	155	2200	2618	High	Present					Present	Negative
TCGA-DU-6399	OL	2	54	M	+	-	non-codel	1983/04/16	1.5	General Electric	GENESIS	10004	155	2200	2618	High	Present					Present	Present
TCGA-DU-6395	OA	2	31	M	+	-	non-codel	1983/02/09	1.5	General Electric	GENESIS	1000	155	2200	2618	High	Negative					Negative	Negative
TCGA-DU-5874	OL	2	62	F	+	+	codel	1995/05/10	3	General Electric	SIGNA	10002	125	2250	2250	Low	Negative					Negative	Negative
TCGA-DU-5872	OA	2	43	F	+	-	non-codel	1995/02/23	1.5	GE MEDICAL SYSTEMS	Signa HDxt	10004	149.544	2200	2618	High	Negative					Negative	Negative
TCGA-DU-5871	OA	2	37	F	+	-	non-codel	1994/12/06	3	GE MEDICAL SYSTEMS	SIGNA EXCITE	10002	125	2250	2250	Low	Negative					Present	Negative
TCGA-DU-5855	OA	3	49	F	+	-	non-codel	1995/12/17	1.5	Philips Medical Systems	Intera	11000	140	2800	3332	High	Negative					Negative	Negative
TCGA-DU-5854	DA	3	57	F	-	+	non-codel	1995/11/05	1.5	General Electric	Signa HDxt	10004	149.544	2200	2618	High	Negative					Negative	Negative
TCGA-DU-5853	OA	2	29	M	+	-	non-codel	1995/08/23	3	GE MEDICAL SYSTEMS	SIGNA EXCITE	10002	125	2250	2250	Low	Present					Present	Present
TCGA-DU-5852	OA	3	61	F	-	+	non-codel	1995/07/09	3	GE MEDICAL SYSTEMS	SIGNA EXCITE	10002	125	2250	2250	Low	Negative					Negative	Negative
TCGA-DU-5851	OA	3	40	F	+	-	non-codel	1995/04/28	1.5	General Electric	Signa HDxt	10004	149.544	2200	2618	High	Negative					Negative	Negative
TCGA-DU-5849	OL	2	48	M	+	+	codel	1995/04/05	3	GE MEDICAL SYSTEMS	SIGNA EXCITE	10002	125	2250	2250	Low	Negative					Negative	Negative
TCGA-CS-6669	OL	2	26	F	-	-	non-codel	2002/01/02	3	Philips Medical Systems	Achieva	11000	125	2850	2850	High	Negative					Negative	Negative
TCGA-CS-6668	OL	2	57	F	+	+	codel	2001/10/25	3	Philips Medical Systems	Achieva	11000	125	2850	2850	High	Negative					Negative	Negative
TCGA-CS-6667	DA	2	39	F	+	-	non-codel	2001/11/05	1.5	GE MEDICAL SYSTEMS	Signa HDxt	10002	144	2500	2975	High	Negative					Negative	Negative
TCGA-CS-6666	DA	3	22	M	+	-	non-codel	2001/11/09	3	Philips Medical Systems	Achieva	11000	125	2850	2850	High	Negative					Negative	Negative
TCGA-CS-6665	DA	3	51	F	+	-	non-codel	2001/08/17	3	Philips Medical Systems	Achieva	11000	125	2850	2850	High	Negative					Negative	Negative
TCGA-CS-6290	DA	3	31	M	+	-	non-codel	2000/09/17	1.5	SIEMENS	MAGNETOM VISION	9000	105	2340	2784.6	High	Negative					Negative	Negative
TCGA-CS-6188	DA	3	48	M	-	+	non-codel	2001/08/12	3	Philips Medical Systems	Achieva	11000	125	2850	2850	High	Negative					Negative	Negative
TCGA-CS-6186	OA	3	58	M	-	+	non-codel	2000/06/01	1.5	Philips Medical Systems	Achieva	6000	120	2000	2380	Low	Negative					Negative	Negative
TCGA-CS-5397	DA	3	54	F	-	+	non-codel	2001/03/15	3	Philips Medical Systems	Achieva	11000	125	2850	2850	High	Negative					Negative	Negative
TCGA-CS-5396	OL	3	53	F	+	+	codel	2001/03/02	3	Philips Medical Systems	Achieva	11000	125	2850	2850	High	Negative					Negative	Negative
TCGA-CS-5395	OL	2	43	M	-	+	non-codel	1998/10/04	1.5	SIEMENS	MAGNETOM VISION	9000	105	2340	2784.6	High	Present					Present	Present
TCGA-CS-5393	DA	3	39	M	+	-	non-codel	1999/06/06	1.5	SIEMENS	MAGNETOM VISION	9000	105	2340	2784.6	High	Negative					Negative	Negative
TCGA-CS-4944	DA	2	50	M	+	+	non-codel	2001/02/08	1.5	SIEMENS	MAGNETOM VISION	9000	105	2340	2784.6	High	Negative					Negative	Negative
TCGA-CS-4943	DA	3	37	M	+	-	non-codel	2000/09/02	1.5	SIEMENS	MAGNETOM VISION	9000	105	2340	2784.6	High	Negative					Negative	Negative
TCGA-CS-4942	DA	3	44	F	+	-	non-codel	1997/02/22	3	Philips Medical Systems	Intera Achieva	11000	125	2800	2800	High	Negative					Negative	Present
TCGA-CS-4941	DA	3	67	M	-	+	non-codel	1996/09/09	1.5	GE MEDICAL SYSTEMS	GENESIS_SIGNA	10002	157.5	2500	2975	High	Negative					Negative	Negative
